# Supplementary material for: Molecular characterization of methicillin-resistant Panton-valentine leukocidin positive staphylococcus aureus clones disseminating in Tunisian hospitals and in the community
Source: BMC Microbiol. 2013 Jan 7;13:2. doi: 10.1186/1471-2180-13-2 (PMC3544733; doi:10.1186/1471-2180-13-2)
Supplement: Additional file 1 — Table S1. ORFs in and around phi7401PVLand their similarities to phiSa2mw. [file 1471-2180-13-2-S1.xls]

## Sheet: supplementaryTable1
Supplementary Table 1. ORFs in and around f7401PVLand their similarities to fSa2mw
ORF and special structure	Start (bp)	End (bp)	Size (bp)	aa	Gene	Function	fSa2mw
							% identities to fSa2mw genome	Corresponding ORF(size in bp)
attB-L	1459	1483	25			Attachment site on chromosome
core	1484	1512	29			Core sequence
attP-L	1513	1537	25			Attachment site on phage
TUP01	1596	1925	330	110	int	truncated integrase1	1	int-MW1442(1206)
TUP02	2029	2802	774	258	int	truncated integrase2	0.973	int-MW1442(1206)
TUP03	2928	3542	615	205		Na/K ATPase	0.505
TUP04	3775	4170	396	132		hypothetical protein	0.997	MW1439(396)
TUP05	4199	4633	435	145		putative lipoprotein	0.963	MW1438(435)
TUP06	4650	5111	462	154		hypothetical protein	0.933	MW1437(402)
TUP07	5124	5447	324	108	rep	repressor	0.991	MW1436(324)
TUP08	5611	5859	249	83		hypothetical protein	0.992	MW1435(249)
TUP09	6089	6454	366	122		hypothetical protein	1	MW1433(366)
TUP10	7266	7589	324	108		hypothetical protein	0.91	MW1429(324)
TUP11	7604	7966	363	121		hypothetical protein	0.961	MW1428(363)
TUP12	7963	9177	1215	405		hypothetical protein	0.964	MW1427(1167)
TUP13	9155	9712	558	186		hypothetical protein	0.986	MW1426(558)
TUP14	9772	11733	1962	654		phage encoded DNA polymerase I	0.982	MW1425(1962)
TUP15	11931	12332	402	134		hypothetical protein	0.978	MW1423(402)
TUP16	13664	14209	546	182	dut	dUTPase	0.495
TUP17	15274	17721	2448	816	virE	virulence-associated protein E	0.993	MW1408(2448)
TUP18	18062	18352	291	97		hypothetical protein	1	MW1406(198)
TUP19	18333	19700	1368	456		helicase	1	MW1405(1359)
TUP20	19713	20150	438	146		hypothetical protein	0.998	MW1404(438)
TUP21	20307	20621	315	105		HNH endonuclease	0.975	MW1403(315)
TUP22	20730	21053	324	108	terS	terminase-small subunit	0.98	MW1402(306)
TUP23	21034	22734	1701	567	terL	terminase-large subunit	0.927	MW1401(1692)
TUP24	22739	23977	1239	413	por	portal protein	0.99	MW1400(1239)
TUP25	23961	24734	774	258	pro	protease	0.996	MW1399(774)
TUP26	24701	25909	1209	403		phage major capsid protein	0.999	MW1398(1164)
TUP27	25978	26256	279	93		hypothetical protein	0.982	MW1397(279)
TUP28	26601	27002	402	134		hypothetical protein	0.963	MW1395(402)
TUP29	27003	27398	396	132		hypothetical protein	0.972	MW1394(396)
TUP30	27433	28074	642	214		major tail protein1	0.998	MW1393(642)
TUP31	28166	28621	456	152		major tail protein2	1	MW1392(456)
TUP32	28679	29020	342	114		hypothetical protein	1	MW1391(342)
TUP33	29243	35419	6177	2059	mtp	phage tail tape measure protein	0.935	MW1390(6201)
TUP34	35419	36243	825	275		hypothetical protein	0.977	MW1389(825)
TUP35	36252	37835	1584	528		hypothetical protein	0.958	MW1388(1584)
TUP36	37835	38125	291	97		hypothetical protein	0.976	MW1387(291)
TUP37	38141	40051	1911	637		hypothetical protein	0.94	MW1386(1911)
TUP38	40018	41331	1314	438		hypothetical protein	0.925	MW1385(1467)
TUP39	41516	41905	390	130		hypothetical protein	1	MW1384(390)
TUP40	42108	42407	300	100		hypothetical protein	1	MW1382(300)
TUP41	42543	42845	303	101	hol	holin	1	hol-MW1381(303)
TUP42	42856	44310	1455	485	ami	amidase	0.999	ami-MW1380(1455)
TUP43	44700	45638	939	313	lukS-PV	Panton-Valentine leukocidin chain S precursor	0.996	LukS-PV-MW1379(939)
TUP44	45640	46617	978	326	lukF-PV	Panton-Valentine leukocidin chain F precursor	0.999	LukF-PV-MW1378(978)
attP-R	46822	46846	25			Attachment site on phage
coreR	46847	46875	29			Core sequence
attB-R	46876	46900	25			Attachment site on chromosome
